# Supplementary material for: LEAP-2 Counteracts Ghrelin-Induced Food Intake in a Nutrient, Growth Hormone and Age Independent Manner
Source: Cells. 2022 Jan 19;11(3):324. doi: 10.3390/cells11030324 (PMC8834077; doi:10.3390/cells11030324)
Supplement: Supplementary file 1 [file cells-11-00324-s001.zip]

Archive with 1 entries (1 files):
- cells-1551463-supplementary.pdf
